# Supplementary material for: Poxvirus A51R Proteins Negatively Regulate Microtubule-Dependent Transport by Kinesin-1
Source: Int J Mol Sci. 2024 Jul 17;25(14):7825. doi: 10.3390/ijms25147825 (PMC11277487; doi:10.3390/ijms25147825)
Supplement: Supplementary file 1 [file ijms-25-07825-s001.zip]

Archive with 1 entries (1 files):
- ijms-3069934-supplementary.pdf
